# Supplementary material for: Structure of the siphophage neck–Tail complex suggests that conserved tail tip proteins facilitate receptor binding and tail assembly
Source: PLoS Biol. 2023 Dec 14;21(12):e3002441. doi: 10.1371/journal.pbio.3002441 (PMC10721106; doi:10.1371/journal.pbio.3002441)
Supplement: S1 Appendix — (ZIP) [file pbio.3002441.s021.zip]

Archive with 1 entries (1 files):
- PDB Validation Report.zip
